# Supplementary material for: Two Male-Specific Antimicrobial Peptides SCY2 and Scyreprocin as Crucial Molecules Participated in the Sperm Acrosome Reaction of Mud Crab Scylla paramamosain
Source: Int J Mol Sci. 2022 Mar 21;23(6):3373. doi: 10.3390/ijms23063373 (PMC8952799; doi:10.3390/ijms23063373)
Supplement: Supplementary file 1 [file ijms-23-03373-s001.zip]

Archive with 1 entries (1 files):
- ijms-1636291-supplementary.pdf
